# Supplementary material for: Omicron BA.4/BA.5 escape neutralizing immunity elicited by BA.1 infection
Source: Nat Commun. 2022 Aug 10;13:4686. doi: 10.1038/s41467-022-32396-9 (PMC9364294; doi:10.1038/s41467-022-32396-9)
Supplement: Supplementary file 2 — Source Data [file 41467_2022_32396_MOESM2_ESM.xlsx]

## Sheet: Fig. 1a
Figure 1 (a) Daily Covid-19 cases and excess deaths in South Africa
Cases:													Deaths:
https://www.nicd.ac.za/diseases-a-z-index/disease-index-covid-19/surveillance-reports/national-covid-19-daily-report/													https://www.samrc.ac.za/reports/report-weekly-deaths-south-africa
Specimen received date	Daily cases												Time	Excess deaths
07 Mar	2												2020-05-03	35
08 Mar	6												2020-05-10	44.1702
09 Mar	3												2020-05-17	310.247
10 Mar	7												2020-05-24	290.044
11 Mar	10												2020-05-31	445.761
12 Mar	18												2020-06-07	800.843
13 Mar	15												2020-06-14	1812.04
14 Mar	14												2020-06-21	2555.08
15 Mar	22												2020-06-28	3496.72
16 Mar	140												2020-07-05	4821.84
17 Mar	144												2020-07-12	6539.64
18 Mar	175												2020-07-19	6676.27
19 Mar	151												2020-07-26	5532.21
20 Mar	113												2020-08-02	3999.3
21 Mar	83												2020-08-09	2694.56
22 Mar	36												2020-08-16	2345.71
23 Mar	149												2020-08-23	1574.26
24 Mar	77												2020-08-30	1161.44
25 Mar	57												2020-09-06	542.18
26 Mar	53												2020-09-13	410.255
27 Mar	64												2020-09-20	576.888
28 Mar	37												2020-09-27	288.957
29 Mar	24												2020-10-04	752.915
30 Mar	61												2020-10-11	1164.02
31 Mar	67												2020-10-18	1092.44
01 Apr	48												2020-10-25	833.593
02 Apr	63												2020-11-01	1036.18
03 Apr	72												2020-11-08	1656.86
04 Apr	53												2020-11-15	1619.75
05 Apr	76												2020-11-22	1379.61
06 Apr	98												2020-11-29	2175.18
07 Apr	81												2020-12-06	3540.35
08 Apr	98												2020-12-13	4642.24
09 Apr	115												2020-12-20	7432.41
10 Apr	85												2020-12-27	10624.5
11 Apr	136												2021-01-03	14070.5
12 Apr	67												2021-01-10	16124.3
13 Apr	69												2021-01-17	13121.6
14 Apr	128												2021-01-24	7436.76
15 Apr	153												2021-01-31	4904.99
16 Apr	271												2021-02-07	3017.21
17 Apr	216												2021-02-14	2628.56
18 Apr	207												2021-02-21	1964.4
19 Apr	117												2021-02-28	1729.92
20 Apr	236												2021-03-07	1802.08
21 Apr	358												2021-03-14	1166.57
22 Apr	286												2021-03-21	1385.14
23 Apr	331												2021-03-28	1237.53
24 Apr	329												2021-04-04	1478.91
25 Apr	238												2021-04-11	1580.93
26 Apr	276												2021-04-18	1556.63
27 Apr	169												2021-04-25	1529.88
28 Apr	362												2021-05-02	1609.57
29 Apr	492												2021-05-09	1876.25
30 Apr	406												2021-05-16	1912.59
01 May	372												2021-05-23	2572.78
02 May	394												2021-05-30	3213.97
03 May	371												2021-06-06	3320.54
04 May	634												2021-06-13	2981.16
05 May	874												2021-06-20	4896.76
06 May	1048												2021-06-27	6635.05
07 May	879												2021-07-04	8266.44
08 May	807												2021-07-11	10344.7
09 May	839												2021-07-18	10148.9
10 May	703												2021-07-25	8939.8
11 May	1034												2021-08-01	6879.68
12 May	1239												2021-08-08	5218.52
13 May	1274												2021-08-15	5525.24
14 May	1229												2021-08-22	4840.96
15 May	1085												2021-08-29	4640.67
16 May	932												2021-09-05	3322.09
17 May	728												2021-09-12	2317.15
18 May	1421												2021-09-19	1991.22
19 May	1528												2021-09-26	1546.95
20 May	1600												2021-10-03	1146.04
21 May	1620												2021-10-10	1433.06
22 May	1759												2021-10-17	1171.33
23 May	1322												2021-10-24	837.701
24 May	692												2021-10-31	1539.88
25 May	1891												2021-11-07	1548.45
26 May	1878												2021-11-14	1269.84
27 May	1866												2021-11-21	1230.94
28 May	1992												2021-11-28	1912.58
29 May	2162												2021-12-05	1733.17
30 May	1444												2021-12-12	2625.28
31 May	1146												2021-12-19	3582.2
01 Jun	2366												2021-12-26	3585.57
02 Jun	2459												2022-01-02	2759.51
03 Jun	2484												2022-01-09	2338.54
04 Jun	2380												2022-01-16	1502.73
05 Jun	2542												2022-01-23	1205.56
06 Jun	1800												2022-01-30	1264.66
07 Jun	1330												2022-02-06	931.001
08 Jun	3090												2022-02-13	822.184
09 Jun	3588												2022-02-20	995.762
10 Jun	3491												2022-02-27	977.764
11 Jun	3779												2022-03-06	1036.97
12 Jun	4103												2022-03-13	749.715
13 Jun	2325												2022-03-20	955.051
14 Jun	1497												2022-03-27	1001.87
15 Jun	5610												2022-04-03	861.284
16 Jun	2500												2022-04-10	1424.95
17 Jun	4903												2022-04-17	1424.29
18 Jun	6165												2022-04-24	1581.25
19 Jun	5954												2022-05-01	1646.04
20 Jun	4099												2022-05-08	1736.34
21 Jun	2168												2022-05-15	1422.33
22 Jun	7350												2022-05-22	1964.58
23 Jun	8299												2022-05-29	1491.51
24 Jun	8886												2022-06-05	1626.51
25 Jun	8948
26 Jun	9217
27 Jun	5537
28 Jun	3912
29 Jun	10789
30 Jun	12610
01 Jul	12404
02 Jul	12258
03 Jul	11748
04 Jul	6956
05 Jul	5053
06 Jul	12418
07 Jul	14635
08 Jul	13607
09 Jul	13368
10 Jul	14150
11 Jul	7985
12 Jul	4760
13 Jul	13960
14 Jul	14825
15 Jul	13428
16 Jul	12414
17 Jul	13215
18 Jul	8622
19 Jul	5411
20 Jul	14600
21 Jul	14708
22 Jul	13151
23 Jul	12225
24 Jul	10985
25 Jul	5895
26 Jul	3501
27 Jul	11212
28 Jul	10963
29 Jul	10072
30 Jul	9080
31 Jul	8385
01 Aug	4529
02 Aug	2435
03 Aug	8381
04 Aug	7770
05 Aug	6609
06 Aug	6201
07 Aug	5680
08 Aug	2475
09 Aug	1639
10 Aug	1656
11 Aug	5990
12 Aug	5216
13 Aug	4369
14 Aug	4130
15 Aug	1973
16 Aug	1193
17 Aug	4270
18 Aug	3915
19 Aug	3181
20 Aug	3114
21 Aug	3336
22 Aug	1439
23 Aug	858
24 Aug	3484
25 Aug	2875
26 Aug	2514
27 Aug	2367
28 Aug	2222
29 Aug	1045
30 Aug	732
31 Aug	2496
01 Sep	2416
02 Sep	1976
03 Sep	1878
04 Sep	1839
05 Sep	885
06 Sep	472
07 Sep	2198
08 Sep	2036
09 Sep	1926
10 Sep	1837
11 Sep	1901
12 Sep	822
13 Sep	446
14 Sep	2176
15 Sep	2148
16 Sep	1971
17 Sep	1859
18 Sep	1870
19 Sep	946
20 Sep	576
21 Sep	2124
22 Sep	2078
23 Sep	1771
24 Sep	501
25 Sep	1643
26 Sep	831
27 Sep	518
28 Sep	1929
29 Sep	2056
30 Sep	1946
01 Oct	1772
02 Oct	1771
03 Oct	663
04 Oct	433
05 Oct	2226
06 Oct	1970
07 Oct	1978
08 Oct	1848
09 Oct	1937
10 Oct	792
11 Oct	572
12 Oct	2104
13 Oct	2109
14 Oct	2161
15 Oct	1930
16 Oct	1867
17 Oct	881
18 Oct	486
19 Oct	2437
20 Oct	2162
21 Oct	1982
22 Oct	1971
23 Oct	1757
24 Oct	899
25 Oct	447
26 Oct	2017
27 Oct	2045
28 Oct	1946
29 Oct	1965
30 Oct	1672
31 Oct	846
01 Nov	478
02 Nov	1848
03 Nov	2093
04 Nov	1714
05 Nov	1961
06 Nov	1896
07 Nov	1393
08 Nov	598
09 Nov	2348
10 Nov	2590
11 Nov	2168
12 Nov	2422
13 Nov	2319
14 Nov	1521
15 Nov	816
16 Nov	3104
17 Nov	2876
18 Nov	2938
19 Nov	2931
20 Nov	3209
21 Nov	1742
22 Nov	1029
23 Nov	3738
24 Nov	3875
25 Nov	3794
26 Nov	3435
27 Nov	3329
28 Nov	1883
29 Nov	1207
30 Nov	4494
01 Dec	4993
02 Dec	5226
03 Dec	4729
04 Dec	5379
05 Dec	3671
06 Dec	1768
07 Dec	7473
08 Dec	8464
09 Dec	8718
10 Dec	9264
11 Dec	8780
12 Dec	5406
13 Dec	3599
14 Dec	10999
15 Dec	11479
16 Dec	6347
17 Dec	12247
18 Dec	12685
19 Dec	7551
20 Dec	5325
21 Dec	15624
22 Dec	15775
23 Dec	15303
24 Dec	12910
25 Dec	5056
26 Dec	6706
27 Dec	6384
28 Dec	19927
29 Dec	21263
30 Dec	20962
31 Dec	18875
01 Jan	9477
02 Jan	11944
03 Jan	8716
04 Jan	24056
05 Jan	26564
06 Jan	23827
07 Jan	22120
08 Jan	20786
09 Jan	13567
10 Jan	8598
11 Jan	19209
12 Jan	20016
13 Jan	17896
14 Jan	15210
15 Jan	13426
16 Jan	8117
17 Jan	5045
18 Jan	12003
19 Jan	12247
20 Jan	10322
21 Jan	9043
22 Jan	8300
23 Jan	4646
24 Jan	2416
25 Jan	6875
26 Jan	6823
27 Jan	5622
28 Jan	4652
29 Jan	4325
30 Jan	2356
31 Jan	1420
01 Feb	4520
02 Feb	4209
03 Feb	3435
04 Feb	3079
05 Feb	2885
06 Feb	1369
07 Feb	1030
08 Feb	3270
09 Feb	2906
10 Feb	2517
11 Feb	2359
12 Feb	2198
13 Feb	939
14 Feb	677
15 Feb	2313
16 Feb	2100
17 Feb	1802
18 Feb	1700
19 Feb	1659
20 Feb	837
21 Feb	532
22 Feb	1931
23 Feb	1753
24 Feb	1676
25 Feb	1450
26 Feb	1348
27 Feb	653
28 Feb	428
01 Mar	1559
02 Mar	1522
03 Mar	1290
04 Mar	1200
05 Mar	1248
06 Mar	557
07 Mar	443
08 Mar	1477
09 Mar	1515
10 Mar	1180
11 Mar	1192
12 Mar	1234
13 Mar	513
14 Mar	328
15 Mar	1492
16 Mar	1371
17 Mar	1296
18 Mar	1153
19 Mar	1164
20 Mar	624
21 Mar	423
22 Mar	480
23 Mar	1475
24 Mar	1415
25 Mar	1166
26 Mar	1145
27 Mar	572
28 Mar	395
29 Mar	1501
30 Mar	1396
31 Mar	1203
01 Apr	1064
02 Apr	361
03 Apr	493
04 Apr	294
05 Apr	503
06 Apr	1469
07 Apr	1416
08 Apr	1212
09 Apr	1195
10 Apr	579
11 Apr	454
12 Apr	1637
13 Apr	1486
14 Apr	1349
15 Apr	1465
16 Apr	1291
17 Apr	769
18 Apr	406
19 Apr	1688
20 Apr	1605
21 Apr	1641
22 Apr	1386
23 Apr	1309
24 Apr	671
25 Apr	439
26 Apr	1656
27 Apr	615
28 Apr	1821
29 Apr	1668
30 Apr	1646
01 May	700
02 May	588
03 May	2226
04 May	2178
05 May	2150
06 May	2262
07 May	2206
08 May	1154
09 May	830
10 May	2925
11 May	3521
12 May	3140
13 May	2807
14 May	3089
15 May	1829
16 May	1149
17 May	3662
18 May	3715
19 May	3649
20 May	3870
21 May	4141
22 May	2188
23 May	1462
24 May	4837
25 May	4709
26 May	4832
27 May	4850
28 May	4655
29 May	2722
30 May	1562
31 May	6006
01 Jun	5552
02 Jun	5414
03 Jun	5706
04 Jun	5934
05 Jun	3408
06 Jun	2184
07 Jun	8843
08 Jun	9764
09 Jun	8744
10 Jun	9295
11 Jun	9834
12 Jun	6361
13 Jun	3748
14 Jun	14026
15 Jun	14607
16 Jun	7206
17 Jun	16212
18 Jun	16327
19 Jun	9131
20 Jun	5740
21 Jun	18865
22 Jun	19369
23 Jun	18819
24 Jun	18402
25 Jun	17676
26 Jun	10678
27 Jun	6816
28 Jun	21722
29 Jun	22243
30 Jun	24804
01 Jul	26493
02 Jul	21111
03 Jul	12698
04 Jul	7109
05 Jul	24292
06 Jul	24376
07 Jul	24243
08 Jul	22064
09 Jul	19959
10 Jul	11192
11 Jul	5914
12 Jul	18545
13 Jul	18743
14 Jul	16688
15 Jul	14132
16 Jul	13959
17 Jul	7044
18 Jul	4029
19 Jul	17580
20 Jul	16523
21 Jul	13810
22 Jul	12450
23 Jul	11342
24 Jul	5834
25 Jul	3824
26 Jul	18335
27 Jul	14989
28 Jul	13322
29 Jul	12862
30 Jul	11837
31 Jul	6482
01 Aug	3345
02 Aug	14855
03 Aug	15059
04 Aug	14649
05 Aug	13380
06 Aug	12887
07 Aug	6624
08 Aug	3719
09 Aug	4218
10 Aug	15895
11 Aug	16286
12 Aug	15024
13 Aug	14297
14 Aug	7816
15 Aug	3944
16 Aug	15015
17 Aug	16119
18 Aug	15594
19 Aug	14781
20 Aug	13579
21 Aug	7654
22 Aug	4082
23 Aug	13714
24 Aug	14274
25 Aug	12916
26 Aug	11598
27 Aug	10179
28 Aug	5547
29 Aug	3360
30 Aug	9644
31 Aug	10070
01 Sep	9285
02 Sep	8536
03 Sep	7548
04 Sep	3898
05 Sep	2461
06 Sep	7505
07 Sep	6911
08 Sep	6113
09 Sep	5776
10 Sep	5242
11 Sep	2507
12 Sep	1337
13 Sep	5220
14 Sep	4890
15 Sep	4156
16 Sep	3327
17 Sep	2832
18 Sep	1463
19 Sep	959
20 Sep	3201
21 Sep	2900
22 Sep	2455
23 Sep	2099
24 Sep	767
25 Sep	705
26 Sep	547
27 Sep	2075
28 Sep	1912
29 Sep	1668
30 Sep	1339
01 Oct	1197
02 Oct	485
03 Oct	371
04 Oct	1217
05 Oct	1030
06 Oct	983
07 Oct	919
08 Oct	783
09 Oct	387
10 Oct	207
11 Oct	1020
12 Oct	943
13 Oct	801
14 Oct	667
15 Oct	609
16 Oct	262
17 Oct	174
18 Oct	649
19 Oct	560
20 Oct	532
21 Oct	468
22 Oct	435
23 Oct	178
24 Oct	160
25 Oct	541
26 Oct	503
27 Oct	431
28 Oct	450
29 Oct	267
30 Oct	134
31 Oct	110
01 Nov	131
02 Nov	466
03 Nov	338
04 Nov	331
05 Nov	344
06 Nov	133
07 Nov	93
08 Nov	367
09 Nov	318
10 Nov	397
11 Nov	345
12 Nov	344
13 Nov	123
14 Nov	138
15 Nov	415
16 Nov	568
17 Nov	704
18 Nov	902
19 Nov	931
20 Nov	521
21 Nov	356
22 Nov	1538
23 Nov	2202
24 Nov	2924
25 Nov	3486
26 Nov	3625
27 Nov	2319
28 Nov	1724
29 Nov	7871
30 Nov	12133
01 Dec	15300
02 Dec	16733
03 Dec	16293
04 Dec	9897
05 Dec	5531
06 Dec	21058
07 Dec	23525
08 Dec	24749
09 Dec	28885
10 Dec	25407
11 Dec	15293
12 Dec	8447
13 Dec	27366
14 Dec	27094
15 Dec	25797
16 Dec	10994
17 Dec	20272
18 Dec	10642
19 Dec	6674
20 Dec	21746
21 Dec	20948
22 Dec	19159
23 Dec	15907
24 Dec	11283
25 Dec	3571
26 Dec	4229
27 Dec	5340
28 Dec	13385
29 Dec	12154
30 Dec	10964
31 Dec	8053
01 Jan	2656
02 Jan	3564
03 Jan	11665
04 Jan	10432
05 Jan	9194
06 Jan	8254
07 Jan	6889
08 Jan	3222
09 Jan	2084
10 Jan	7585
11 Jan	6090
12 Jan	5438
13 Jan	5008
14 Jan	4149
15 Jan	1884
16 Jan	1506
17 Jan	4827
18 Jan	3900
19 Jan	3572
20 Jan	3370
21 Jan	2984
22 Jan	1484
23 Jan	1231
24 Jan	4666
25 Jan	4323
26 Jan	3869
27 Jan	3614
28 Jan	3101
29 Jan	1640
30 Jan	1148
31 Jan	4844
01 Feb	3880
02 Feb	3282
03 Feb	3089
04 Feb	2782
05 Feb	1373
06 Feb	1038
07 Feb	3961
08 Feb	3231
09 Feb	3024
10 Feb	2744
11 Feb	2400
12 Feb	1246
13 Feb	1020
14 Feb	3709
15 Feb	3188
16 Feb	2929
17 Feb	2584
18 Feb	2156
19 Feb	1156
20 Feb	1010
21 Feb	3347
22 Feb	2452
23 Feb	2564
24 Feb	2271
25 Feb	1681
26 Feb	959
27 Feb	682
28 Feb	2275
01 Mar	1909
02 Mar	2041
03 Mar	1785
04 Mar	1622
05 Mar	935
06 Mar	587
07 Mar	2205
08 Mar	1743
09 Mar	1760
10 Mar	1609
11 Mar	1533
12 Mar	771
13 Mar	638
14 Mar	2113
15 Mar	1716
16 Mar	1610
17 Mar	1442
18 Mar	1260
19 Mar	670
20 Mar	564
21 Mar	829
22 Mar	2167
23 Mar	1831
24 Mar	1517
25 Mar	1414
26 Mar	778
27 Mar	571
28 Mar	2024
29 Mar	1661
30 Mar	1812
31 Mar	1590
01 Apr	1234
02 Apr	793
03 Apr	590
04 Apr	2081
05 Apr	1830
06 Apr	1675
07 Apr	1365
08 Apr	1084
09 Apr	645
10 Apr	543
11 Apr	1851
12 Apr	1557
13 Apr	1892
14 Apr	1720
15 Apr	675
16 Apr	1009
17 Apr	949
18 Apr	1366
19 Apr	4420
20 Apr	4475
21 Apr	4484
22 Apr	4363
23 Apr	2470
24 Apr	2009
25 Apr	6856
26 Apr	5946
27 Apr	2872
28 Apr	6775
29 Apr	5819
30 Apr	3153
01 May	2332
02 May	3458
03 May	10068
04 May	9588
05 May	8937
06 May	8408
07 May	4000
08 May	2807
09 May	10723
10 May	9348
11 May	8746
12 May	7859
13 May	6323
14 May	3066
15 May	2267
16 May	9143
17 May	7342
18 May	7123
19 May	5601
20 May	4661
21 May	2112
22 May	1559
23 May	5762
24 May	4663
25 May	3987
26 May	3379
27 May	2824
28 May	1371
29 May	1017
30 May	3405
31 May	2699
01 Jun	2373
02 Jun	2011
03 Jun	1805
04 Jun	816
05 Jun	682
06 Jun	2235
07 Jun	1969
08 Jun	1701
09 Jun	1400
10 Jun	1232
11 Jun	639
12 Jun	495
13 Jun	1464
14 Jun	1088
15 Jun	541

## Sheet: Fig. 1b
Figure 1 (b): Combined fraction of BA.4 and BA.5 in South Africa and the US according to GISAID deposited sequence data.
https://www.gisaid.org/
		South Africa					USA
	Time	Total	BA4	BA5	BA4+BA5	BA4+5/t	Total	BA4	BA5	BA4+BA5	BA4+5/t
	Feb 15 - Feb 28	649	1	0	1	0.00154083	75496	1	0	1	1.32457e-05
	01 Mar - 15 Mar	710	36	3	39	0.0549296	40888	0	0	0	0
	16 Mar -31 Mar	761	143	28	171	0.224704	44900	1	2	3	6.68151e-05
	01 Apr - 15 Apr	949	346	114	460	0.484721	58744	18	6	24	0.000408552
	16 Apr -30 Apr	1497	865	269	1134	0.757515	62038	135	61	196	0.00315935
	01 May - 15 May	1088	673	237	910	0.836397	75193	577	469	1046	0.0139109
	16 May - 30 May	472	314	92	406	0.860169	73409	2119	2672	4791	0.0652645
	01 Jun - 15 Jun	46	31	4	35	0.76087	10707	675	1119	1794	0.167554

## Sheet: Fig. 1c
Figure 1 (c): Percentage of South Africans vaccinated over time
https://sacoronavirus.co.za/latest-vaccine-statistics/
	Date	Total # administered
	2021-02-17	302
	2021-03-01	17084
	2021-04-01	270388
	2021-05-01	320965
	2021-06-01	1214899
	2021-07-01	3288365
	2021-08-01	7880769
	2021-09-01	13133617
	2021-10-01	17921481
	2021-11-01	22638746
	2021-12-01	26094156
	2022-01-01	28102694
	2022-02-01	30058061
	2022-03-01	31755091
	2022-04-01	33871964
	2022-05-01	34932183
	2022-06-01	36180456

## Sheet: Fig. 1d, 1e
Figure 1 (d): Neutralization of BA.4 and BA.5 compared to BA.1 virus by BA.1 infection elicited neutralizing immunity in n = 24 unvaccinated participants
Figure 1 (e): Geometric mean (GM) of fold-drops in neutralization and their 95% confidence intervals for BA.4 and BA.5 relative to BA.1 calculated from (d)
#	7	8	9	10	11	12	14	17	18	19	20	21	23	27	30	31	32	33	34	35	36	37	38	39
PID	13-0193	02-0154	13-0194	13-0197	02-0161	13-0199*	13-0196	02-0166	13-0201	13-0202*	13-0198	02-0165	02-0155	13-0214	02-0160	02-0171	13-0200	13-0204	13-0205	13-0207	13-0208	13-0212	13-0213	13-0218
N66 BA.1
FRNT50 1	282.028	128.794	206.921	142.909	32.9794	648.692	160.012	118.626	914.085	58.6742	807.74	373.677	128.99	987.128	53.8565	5844.29	252.965	241.316	62.8801	251.375	67.5856	80.9976	25336.3	1276.63
FRNT50 2	245.189	158.529	218.879	63.756	25.2125	260.719	98.5612	78.674	674.773	32.5317	410.1	225.323	93.5436	858.588	102.439	6695.14	258.34	350.232	117.063	364.172	95.8725	116.591	39375.3	1835.45
FRNT50 5	397.257	255.829	308.077	45.8487	25.9249	242.848	79.2169	77.7443	915.282	25.4085	475.442	232.112	93.433	1353.28	48.4417	12904.7	373.216	410.892	120.179	347.956	57.0748	92.0266	68696	3420.35
GEOMEAN	301.732	173.507	240.744	74.7543	27.8308	345.023	107.702	89.8586	826.482	36.4679	540.032	269.36	104.078	1046.76	64.4131	7963.06	290.004	326.255	95.9961	316.994	71.779	95.4298	40922.9	2001.21
BA4 (R/22)
FRNT50 1	160.054	12.7372	206.024	1	1	169.072	7.07371	3.43334	111.367	10.8462	260.333	15.4445	14.7672	44.1938	4.65826	401.467	85.1004	124.855	63.7266	7.81181	29.5415	5.57998	3044.4	82.4243
FRNT50 2	119.515	26.1322	160.421	1	5.40972	229.266	5.25522	12.4266	129.858	9.41761	166.186	40.0822	9.18237	50.3773	1.73943	495.971	45.3947	163.082	81.7633	24.8476	42.4431	11.1508	2616.79	92.1379
GEOMEAN	138.307	18.2442	181.798	1	2.32588	196.882	6.09704	6.53182	120.257	10.1067	207.999	24.8807	11.6447	47.1843	2.84653	446.224	62.1539	142.694	72.1838	13.9321	35.4095	7.88803	2822.51	87.1459
BA5 (CAP002)
FRNT50 1	192.32	12.3497	335.509	1	1	116.872	1.88022	9.05301	106.91	15.233	201.524	23.607	25.9538	60.9239	1	244.509	52.5202	91.5908	42.9623	8.07671	30.811	8.33567	3266.78	51.4044
FRNT50 2	225.273	31.1278	198.041	1.23773	2.67027	285.672	1.8434	12.8961	142.379	35.9001	398.685	39.6825	17.9616	66.541	3.99495	438.764	71.7996	134.172	60.1894	8.83329	45.725	9.70473	4591.27	79.7341
GEOMEAN	208.146	19.6066	257.768	1.11253	1.6341	182.721	1.86172	10.805	123.376	23.3851	283.451	30.6069	21.591	63.6706	1.99874	327.539	61.4079	110.855	50.8515	8.44653	37.5344	8.99419	3872.81	64.021

## Sheet: Fig. 2a, 2b, 2c
Figure 2 (a): Neutralization of ancestral virus with the D614G substitution, BA.1, BA.4 and BA.5 by vaccine elicited neutralizing immunity with BA.1 BTI in n = 15 participants.
Figure 2 (b): Geometric mean (GM) of fold-drops in neutralization and their 95% confidence intervals for BA.4 and BA.5 relative to BA.1 calculated from (a)
Figure 2 (c): GM of fold-drops in neutralization and their 95% confidence intervals for BA.1, BA.4 and BA.5
#	1	2	3	4	5	6	13	15	16	22	24	25	26	28	29
Vacc. type	AD26.COV	AD26.COV	BNT162b2	AD26.COV	AD26.COV	BNT162b2	BNT162b2	BNT162b2	BNT162b2	AD26.COV	BNT162b2	AD26.COV	AD26.COV	BNT162b2	BNT162b2
PID	02-0151	02-0152	02-0153	02-0159	13-0190	13-0195	13-0191	02-0163	02-0164	13-0206	02-0144	02-0162	02-0169	13-0224	13-0227
D614G
FRNT50 (EXP1)	3039.69	14532.2	4116.53	1297.53	924.581	256.392	1103.3	3615.47	350.53	456.333	13946.9	3560.53	3966.32	8256.62	85.1764
FRNT50 (EXP2)	5248.45	32415.9	2730.41	1473.75	942.694	379.795	1630.57	2566.62	497.634	579.04	26903.1	4172.18	5038.12	16056.9	142.936
GEOMEAN (D614)	3994.2	21704.3	3352.58	1382.84	933.594	312.052	1341.27	3046.24	417.655	514.038	19370.5	3854.24	4470.21	11514.2	110.339
N66 BA.1
FRNT50 1	584.377	902.515	531.917	211.528	137.611	103.951	688.296	1814.65	194.874	1298.68	1521.99	1560.32	597.996	1377.81	161.114
FRNT50 2	996.789	1380.87	858.393	260.596	223.331	148.494	385.516	1169.31	100.613	427.678	1109.34	746.167	416.303	1078.37	294.285
FRNT50 5	672.435	1693.23	947.55	252.125	233.169	163.653	433.808	859.641	72.7222	427.026	1411.75	624.381	572.204	1194.57	390.283
GEOMEAN	731.671	1282.65	756.329	240.427	192.793	136.193	486.45	1221.84	112.553	619.001	1335.81	899.152	522.259	1210.76	264.501
BA4 (R/22)
FRNT50 1	370.178	124.683	174.647	149.697	201.451	58.5247	153.903	207.015	22.9456	57.9084	430.991	249.887	203.475	1088.87	60.0997
FRNT50 2	321.915	107.923	177.641	117.253	135.71	29.3412	148.122	403.065	53.5848	88.2517	472.19	337.126	169.701	863.187	51.6584
GEOMEAN	345.204	116.001	176.138	132.485	165.345	41.4389	150.985	288.861	35.0648	71.4879	451.121	290.247	185.822	969.484	55.7194
BA5 (CAP002)
FRNT50 1	263.154	83.6104	164.063	163.857	208.16	44.6668	93.4541	258.572	50.5491	120.56	388.667	427.697	254.6	971.391	35.6416
FRNT50 2	522.971	158.742	361.686	312.266	250.974	63.2554	160.034	357.418	57.1432	168.176	555.488	418.06	402.064	1486	63.256
GEOMEAN	370.974	115.206	243.596	226.201	228.567	53.1546	122.294	304.004	53.7451	142.391	464.65	422.851	319.946	1201.45	47.482

## Sheet: Fig. 3a, 3b, 3c
Figure 3 (a): Neutralization of ancestral/D614G, BA.1, BA.4 and BA.5 by vaccine elicited neutralizing immunity in n = 18 participants
Figure 3 (b): Geometric mean (GM) of fold-drops in neutralization and their 95% confidence intervals for BA.4 and BA.5 relative to BA.1 calculated from (a)
Figure 3 (c): GM of fold-drops in neutralization and their 95% confidence intervals for BA.1, BA.4 and BA.5 relative to ancestral/D614G virus calculated from (a)
	1	2	3	4	5	6	7	8	9	10	11	12	13	14	15	16	17	18
PID	02-0011 03911010	02-0014 03911013	13-0057 03990043	13-0067 03990044	13-0106 03990078	02-0001 03911001	02-2029 03950287	02-2030 03950288	02-2032 03950296	02-2033 03950289	02-2035 03950292	13-2003 03950298	13-0043 03911067	13-0053 03911071	13-0069 03911076	13-0023 03990023	13-0033 03911059	02-0009 03911064
D614
FRNT50	7576.32	5079.19	24413.9	34255.7	12238.8	739.789	230.735	476.806	749.144	270.311	2259.75	255.233	4118.73	1947.25	8927.85	3767.11	15584.7	4279.37
FRNT50	22965.9	13984.4	36400.7	72417.7	24288	1947.9	696.66	1594.81	2216.62	754.745	5033.54	470.821	10605.3	6974.18	15414.6	7291.64	24782.2	5742.17
GEOMEAN	13190.8	8427.88	29810.8	49806.8	17241.1	1200.43	400.929	872.019	1288.63	451.681	3372.61	346.654	6609.12	3685.17	11731.1	5241.03	19652.6	4957.1
BA1
FRNT1	890.043	811.381	1469.52	4399.42	1035.27	13.3005	15.9188	61.0339	53.7541	23.9783	88.3014	2.00722	274.05	77.2884	1367.88	217.151	755.392	324.291
FRNT2	2272.69	1068.34	1461.27	5649.46	691.29	43.212	35.2352	101.375	73.4828	60.1191	138.576	10.3723	304.456	103.044	1194.45	279.664	396.377	221.865
Geomean	1422.25	931.038	1465.39	4985.41	845.975	23.9738	23.6834	78.6593	62.8491	37.9678	110.619	4.56284	288.853	89.2417	1278.23	246.433	547.193	268.233
BA4
FRNT1	691.691	613.755	843.413	3995.87	716.387	52.7299	6.33075	84.1486	40.4541	23.4077	65.4546	20.5371	91.2602	103.505	1055.47	254.504	1299.7	183.089
FRNT2	699.397	695.176	1252.53	2125.6	1084.08	89.7661	37.5826	127.101	128.58	46.0217	93.0816	26.8207	158.904	112.734	968.685	144.477	1943.18	477.215
Geomean	695.533	653.198	1027.81	2914.38	881.261	68.7994	15.4249	103.418	72.1221	32.8217	78.0552	23.4696	120.423	108.021	1011.15	191.755	1589.2	295.589
BA5
FRNT1	553.507	766.527	661.982	3695.4	820.02	35.8036	9.44217	71.8306	17.2113	6.06358	76.1172	24.1483	175.081	56.6971	793.421	250.028	1585.01	227.724
FRNT2	934.749	751.63	888.145	2506.45	599.437	47.779	64.7782	196.274	66.2092	84.3308	58.7467	31.7059	128.261	89.1102	1330.86	282.311	2232.07	252.451
Geomean	719.298	759.042	766.769	3043.41	701.107	41.3602	24.7315	118.737	33.7572	22.613	66.8703	27.6703	149.854	71.0794	1027.59	265.68	1880.92	239.769
